# Supplementary material for: Generating dermatopathology reports from gigapixel whole slide images with HistoGPT
Source: Nat Commun. 2025 May 27;16:4886. doi: 10.1038/s41467-025-60014-x (PMC12106639; doi:10.1038/s41467-025-60014-x)
Supplement: Supplementary file 4 — Source Data [file 41467_2025_60014_MOESM4_ESM.xlsx]

## Sheet: Figure 3a
Class	Size
BCC	870
NCN	770
SK	412
AK	396
SCC	297
Scar	206
Atheroma	178
Melanoma	167
Exczema	155
HPV	152
Healthy	151
SPP	147
Bown's	136
Ulcer	133
Fibroma	123
Others	2412

## Sheet: Figure 3d
Category	HistoGPT-L	HistoGPT-M	HistoGPT-S	BioGPT-1B	GPT-4V	Lower Bound	Upper Bound
Dictionary	0.63	0.64	0.63	0.44	0.54	0.44	0.66
ScispaCy	0.56	0.56	0.56	0.41	0.55	0.41	0.58
BioBERT	0.75	0.75	0.75	0.64	0.5	0.62	0.77
GPT-3-ADA	0.93	0.92	0.92	0.89	0.86	0.88	0.93

## Sheet: Figure 3e
Classes	Pathologist 1	Pathologist 2
BCC	[6/16, 5/16, 5/16]	[1/16, 6/16, 9/16]
NCN	[0/13, 7/13, 6/13]	[1/13, 9/13, 3/13]
SK	[0/7, 6/7, 1/7]	[2/7, 4/7, 1/7]
AK	[1/7, 4/7, 2/7]	[1/7, 3/7, 3/7]
SCC	[0/5, 2/5, 3/5]	[1/5, 2/5, 2/5]
ALL	[14/100, 44/100, 42/100]	[10/100, 45/100, 45/100]

## Sheet: Figure 4b
Model	F1 score
AttentionMIL	0.34
TransMIL	0.48
TransformerMIL	0.46
PerceiverMIL	0.44
HistoGPT-S	0.44
HistoGPT-M	0.45
HistoGPT-L	0.48

## Sheet: Figure 4c
	BCC	Non-BCC
BCC	0.93	0.07
Non-BCC	0.02	0.98
	AK	SCC
AK	0.91	0.09
SCC	0.18	0.82
	BMN	Melanoma
BMN	0.88	0.12
Melanoma	0.10	0.90

## Sheet: Figure 4d
Münster
Class	Size
BCC	300
Other	1000
Queensland
Class	Size
BCC	140
AK	90
SCC	60
Linköping
Class	Size
BCC	25
SCC	5
SK	2
Melanoma	2
Other	6
TCGA-SKCM
Class	Size
Melanoma	292
CPTAC-CM
Class	Size
Melanoma	92

## Sheet: Figure 4e
histogpt_l = [
[89.97, 93.16, 94.30, 95.44, 97.72, 94.27],
[37.79, 43.24, 44.32, 45.47, 49.79, 44.35],
[24.09, 30.90, 32.36, 33.82, 40.39, 32.26],
[45.64, 54.45, 56.59, 58.88, 65.48, 56.63],
[60.13, 77.26, 81.35, 85.61, 98.65, 81.24],
]
histogpt_m = [
[81.37, 87.07, 88.21, 89.35, 94.30, 88.20],
[21.92, 27.40, 29.45, 31.16, 40.07, 29.33],
[1.05, 8.42, 10.53, 12.63, 21.05, 10.32],
[54.44, 61.85, 63.91, 66.15, 73.06, 63.95],
[21.73, 44.77, 50.02, 55.26, 78.18, 50.04],
]
perceiver = [
[84.41, 88.97, 90.11, 91.25, 95.06, 90.09],
[19.18, 25.00, 26.71, 28.42, 35.27, 26.76],
[3.16, 10.53, 12.63, 14.74, 25.26, 12.71],
[61.81, 68.65, 70.54, 72.31, 78.12, 70.49],
[30.29, 52.82, 57.98, 63.61, 80.33, 57.95],
]
transmil = [
[84.03, 88.97, 90.11, 91.63, 95.82, 90.20],
[14.74, 17.79, 18.63, 19.58, 23.37, 18.65],
[4.14, 6.33, 7.06, 7.79, 10.71, 7.05],
[40.35, 48.43, 50.89, 53.32, 61.61, 50.96],
[44.36, 66.55, 71.61, 76.24, 95.97, 71.20],
]
classifier = [
[81.37, 87.07, 88.21, 89.35, 94.30, 88.20],
[55.48, 63.96, 65.75, 67.47, 76.71, 65.74],
[56.84, 68.42, 71.58, 74.74, 85.26, 71.61],
[75.19, 81.17, 82.71, 84.37, 90.08, 82.76],
[38.58, 57.47, 62.86, 68.07, 85.99, 62.76],
]

## Sheet: Figure 4f
Category	HistoGPT-L	HistoGPT-M	HistoGPT-S	BioGPT-1B	GPT-4V	Lower Bound
Dictionary	0.61	0.46	0.46	0.29	0.16	0.17
ScispaCy	0.48	0.49	0.49	0.39	0.51	0.32
BioBERT	0.51	0.51	0.51	0.44	0.31	0.4
GPT-3-ADA	0.86	0.86	0.86	0.83	0.79	0.83

## Sheet: Figure 5a
y_true = [1.6, 1.5, 1.8, 4.0, 1.0, 0.9, 1.0, 0.8, 0.5, 2.6, 2.5, 0.7, 6.0, 1.7, 2.0, 0.4, 0.5, 1.0, 1.0, 3.0, 0.6, 1.5, 0.45, 1.2, 1.9, 0.8, 2.0, 2.5, 2.2, 0.5, 0.2, 5.5, 2.5, 0.3, 0.25, 7.0, 6.0, 3.0, 3.5, 8.0, 2.4, 1.5, 4.0, 1.8, 3.8, 1.0, 1.0, 4.0, 0.2, 6.0, 1.5, 1.8, 1.0, 0.7, 2.0, 0.2, 1.8, 1.8, 0.45, 10.0, 9.0, 5.0, 1.5, 0.7, 0.5, 1.8, 0.5, 0.45, 2.5, 0.5, 1.8, 6.0, 0.5, 0.5, 0.5, 0.5, 0.5,…
y_pred = [0.8, 1.7, 2.0, 3.0, 2.2, 1.0, 1.0, 1.7, 1.2, 2.2, 1.8, 1.7, 3.5, 2.0, 6.0, 0.5, 0.9, 0.7, 1.7, 2.2, 1.8, 1.8, 0.5, 1.0, 3.0, 1.0, 1.6, 1.2, 1.1, 1.0, 1.0, 4.0, 3.0, 1.0, 0.7, 1.0, 6.0, 5.0, 10.0, 5.5, 2.0, 1.5, 7.0, 1.0, 2.5, 0.5, 1.2, 1.2, 1.0, 4.0, 0.9, 1.2, 1.8, 1.0, 2.0, 0.5, 2.6, 3.5, 0.8, 3.0, 0.8, 5.0, 1.8, 2.0, 1.0, 3.0, 0.9, 2.5, 1.0, 0.2, 2.0, 3.5, 1.1, 0.7, 0.7, 0.4, 1.0, 0.4…

## Sheet: Figure 5b
y_true = [0.3, 0.9, 0.3, 2.5, 2.2, 0.3, 1.5, 0.3, 1.5, 0.6, 0.5, 0.5, 0.3, 0.3, 0.5, 2.5, 0.5, 0.3, 0.3, 1.8, 2.5, 0.2, 0.4, 0.9, 3.5, 0.2, 1.5, 1.8, 0.5, 0.5, 0.5, 0.3, 1.5, 0.5, 0.3, 0.4, 0.15, 0.3, 0.4, 1.5, 2.5, 2.2, 1.5, 0.3, 0.3, 0.3, 0.2, 1.5, 1.5, 1.5, 1.8, 0.3, 1.5, 1.5, 0.5, 0.3, 0.5, 1.1, 2.2, 0.25, 0.5, 0.3, 0.4, 1.6, 1.5, 0.3, 2.5, 1.5, 0.5, 0.3, 1.5, 2.5, 0.3, 0.4, 0.5, 2.2, 0.4, 0.…
y_pred = [0.3, 2.2, 2.0, 2.0, 2.5, 0.7, 1.5, 0.5, 1.8, 2.0, 0.5, 1.0, 0.7, 1.2, 2.0, 2.0, 0.5, 0.5, 0.5, 1.3, 1.5, 0.2, 0.4, 2.2, 1.2, 0.5, 1.7, 1.2, 0.5, 1.1, 0.5, 0.7, 3.0, 0.5, 0.7, 2.0, 0.7, 0.5, 0.5, 1.5, 2.5, 1.8, 0.8, 2.0, 0.4, 0.7, 1.0, 0.7, 1.2, 1.0, 4.0, 0.4, 2.0, 1.4, 0.5, 0.5, 0.5, 0.8, 0.7, 0.3, 2.0, 1.6, 2.1, 2.0, 0.7, 0.5, 1.8, 1.7, 2.5, 1.8, 2.5, 1.7, 0.5, 2.0, 1.5, 1.5, 2.0, 0.5,…

[truncated: 12 more sheets: Figure 5d, Figure 5e, Figure 5g, Figure 6c, Figure 7a, Figure S2, Figure S3, Figure S4, Figure S5, Figure S6, Figure S7, Figure S8]
